# Supplementary material for: Safety, Immunogenicity, and Efficacy of Cytomegalovirus Vaccines: A Systematic Review of Randomized Controlled Trials
Source: Vaccines (Basel). 2025 Jan 17;13(1):85. doi: 10.3390/vaccines13010085 (PMC11768780; doi:10.3390/vaccines13010085)
Supplement: Supplementary file 1 [file vaccines-13-00085-s001.zip]

Archive with 3 entries (3 files):
- Supplementary Table S1. Search strategy.pdf
- Supplementary Table S2. PRISMA 2020 checklist.pdf
- Supplementary Table S3. Endpoint assessment.pdf
